# Supplementary material for: Single-Cell Transcriptome Analysis Reveals Six Subpopulations Reflecting Distinct Cellular Fates in Senescent Mouse Embryonic Fibroblasts
Source: Front Genet. 2020 Aug 11;11:867. doi: 10.3389/fgene.2020.00867 (PMC7431633; doi:10.3389/fgene.2020.00867)
Supplement: Supplementary file 2 [file Table_1.xls]

## Sheet: Sheet1
Primer information for full-length PCR and qRT-PCR.
Primer label	Forward primer (from 5′ to 3′)	Reverse primer (from 5′ to 3′)
Full length PCR primer for Hoxd8	ACTCTAGAGCTAGCGAATTCATGAGCTCGTACTTCGTGAA	CCCTCAGCGGCCGCGGATCCATTTGTGGGGCAGCCTTCAG
qRT-PCR primer for Hoxd8	GAGGCCGAGCTGGTACAATA	TTCCTCTCCGTCTACCAGGA
qRT-PCR primer for Cdkn2b	TTACCAGACCTGTGCACGAC	GCAGATACCTCGCAATGTCA
qRT-PCR primer for Cdkn2d	CAATGTCCAAGATGCCTCCG	GGCATTGACATCAGCACCAT
qRT-PCR primer for Cdkn1a	CGGTGGAACTTTGACTTCGT	CAGGGCAGAGGAAGTACTGG
qRT-PCR primer for Cdkn1b	GCCTGCAGAAATCTCTTCGG	AATTCCACTTGCGCTGACTC
qRT-PCR primer for Trp53	CACGTACTCTCCTCCCCTCA	CTCCGTCATGTGCTGTGACT
qRT-PCR primer for Gapdh	AGGTCGGTGTGAACGGATTTG	TGTAGACCATGTAGTTGAGGTCA
qRT-PCR primer for Ccnd1	AGAAGTGCGAAGAGGAGGTC	CTTAGAGGCCACGAACATGC
qRT-PCR primer for Il6	AGACTTCCATCCAGTTGCCT	CAGGTCTGTTGGGAGTGGTA
